# Supplementary material for: Vasohibin 2 reduces chemosensitivity to gemcitabine in pancreatic cancer cells via Jun proto-oncogene dependent transactivation of ribonucleotide reductase regulatory subunit M2
Source: Mol Cancer. 2017 Mar 21;16:66. doi: 10.1186/s12943-017-0619-6 (PMC5360034; doi:10.1186/s12943-017-0619-6)
Supplement: Additional file 4: — Human gene expression analysis results using NimbleGen 12x135K microarrays. Differentially expressed genes were identified through Fold Change filtering. Fold change cutoffs of ≥ 3 (upregulation, 211 genes) or ≤ 0.33 (downregulation, 192 genes) were used to identify genes that were significantly differentially expressed. (XLS 69 kb) [file 12943_2017_619_MOESM4_ESM.xls]

## Sheet: up
SEQ_ID	Absolute Fold change ([VASH2] vs [WT])	Regulation ([VASH2] vs [WT])	[VASH2] (normalized)	[WT] (normalized)	GENE_NAME
BC028194	39.9622	up	2855.36	71.4515	FLJ12505
BC014873	7.77116	up	725.43	93.349	RUNDC1
AK122891	6.4983	up	374.195	57.5834	ABLIM1
NM_001009956	6.29574	up	518.876	82.417	ZNF655
XM_926102	6.22862	up	387.413	62.1989	LOC642359
BC050280	5.84756	up	327.867	56.0691	ITGA7
NM_007118	5.51831	up	396.784	71.9031	TRIO
BC008958	5.37078	up	557.872	103.872	KDELR1
BC025239	5.21861	up	434.62	83.2828	LRP11
BC067296	5.13125	up	377.565	73.5815	ZMYND15
NM_182795	4.91157	up	458.49	93.349	NPM2
BC104890	4.88889	up	373.617	76.4218	UBE2J2
NM_016353	4.84281	up	268.363	55.4147	ZDHHC2
NM_198152	4.77114	up	241.648	50.6479	UTS2D
AF181660	4.74607	up	2262.55	476.719	MPZL1
NM_000617	4.71294	up	256.827	54.4939	SLC11A2
NM_001005169	4.71164	up	557.694	118.365	OR52I1
NM_015349	4.69104	up	281.54	60.0165	KIAA0240
NM_177963	4.644	up	470.549	101.324	SYT12
NM_018656	4.62634	up	897.71	194.044	SLC35E3
NM_001024937	4.5674	up	283.992	62.1781	MINK1
NM_014343	4.5474	up	368.296	80.9905	CLDN15
NM_001031723	4.50414	up	297.768	66.1098	DNAJB14
NM_013373	4.49107	up	249.916	55.6474	ZDHHC8
BC007377	4.49075	up	235.103	52.3528	PCGF5
BC067526	4.48209	up	338.773	75.5837	FLJ12684
XM_930653	4.48015	up	291.442	65.0517	LOC653039
BC033812	4.38303	up	243.067	55.4564	TRIM73
BC010609	4.32614	up	642.443	148.502	CHST5
NM_153259	4.32371	up	256.831	59.4006	MCOLN2
BC050743	4.26201	up	237.685	55.7682	SMAD3
AK024389	4.20404	up	468.765	111.504	FLJ14327
NM_017819	4.18763	up	443.931	106.01	RG9MTD1
XM_495937	4.14751	up	323.17	77.9191	LOC653197
AF073727	4.11865	up	906.32	220.053	EPN1
BC008692	4.0735	up	1049.09	257.539	PTPN11
AK124310	4.02327	up	231.891	57.6376	N/A
NM_015201	3.99009	up	631.155	158.181	BOP1
XM_293449	3.98329	up	516.785	129.738	LOC646303
BC071771	3.95975	up	375.206	94.755	LOC375251
NM_007260	3.95166	up	234.98	59.4636	LYPLA2
NM_002228	3.9438	up	617.624	156.607	JUN
BC069692	3.94313	up	240.982	61.1145	FGF9
NM_015327	3.90634	up	583.04	149.255	SMG5
NM_003077	3.90606	up	265.172	67.8873	SMARCD2
BC008618	3.89118	up	290.619	74.6867	N/A
BC014546	3.88526	up	907.167	233.49	ACTR2
BC008279	3.88338	up	764.765	196.933	SITPEC
BC004395	3.8625	up	1307.8	338.589	APOL2
NM_000488	3.85196	up	207.117	53.7692	SERPINC1
NM_023087	3.84966	up	377.202	97.9834	CAPN10
NM_004596	3.84702	up	348.687	90.6381	SNRPA
NM_006577	3.81884	up	499.423	130.779	B3GNT2
BC029532	3.80907	up	259.714	68.1829	FLJ25680
BC026191	3.80593	up	848.546	222.953	ENDOD1
NM_032320	3.80417	up	480.71	126.364	BTBD10
AY572809	3.80161	up	223.993	58.9206	NR1I3
NM_030957	3.80062	up	345.987	91.0343	ADAMTS10
AY129319	3.7796	up	3852.13	1019.19	EIF5A
BC050069	3.77845	up	3907	1034.02	DDX11
BC110874	3.77536	up	1061.07	281.052	MUM1
BC000094	3.76961	up	346.716	91.9767	RPS6KB2
NM_030882	3.76428	up	957.738	254.428	APOL2
BC111041	3.76367	up	288.933	76.769	FAM29A
BC008849	3.76365	up	627.794	166.805	PTRF
NM_004924	3.75106	up	1196.6	319.003	ACTN4
BC032502	3.74846	up	303.481	80.9615	FGF11
NM_007313	3.73001	up	388.046	104.034	ABL1
NM_145290	3.72228	up	1459.1	391.991	GPR125
BC099844	3.69912	up	398.546	107.741	C12orf48
XM_933864	3.69546	up	186.897	50.5746	LOC23117
XM_932370	3.69106	up	201.451	54.5782	LOC644779
BC020062	3.68196	up	281.45	76.4403	GEMIN4
CR627452	3.67132	up	358.494	97.6472	N/A
BC005033	3.66284	up	1531.44	418.101	ACTN4
XM_371542	3.66203	up	461.711	126.081	TMEM131
NM_000546	3.63823	up	313.097	86.0574	TP53
BC010397	3.63683	up	883.539	242.942	LYPLA1
AK096606	3.62103	up	280.904	77.5758	N/A
NM_001023560	3.6193	up	190.778	52.7112	ZNF187
BC007580	3.61699	up	1004.6	277.745	JUB
NM_032294	3.61677	up	239.808	66.3046	CAMKK1
BX648678	3.60786	up	412.548	114.347	TMEM135
NM_005969	3.57562	up	724.546	202.635	NAP1L4
BX647726	3.57485	up	296.767	83.0151	WDR62
BC033151	3.56794	up	269.109	75.4241	ZNF500
NM_015411	3.5534	up	1488.83	418.986	SUMF2
NM_005928	3.54608	up	289.268	81.5741	MFGE8
NM_014925	3.54434	up	463.297	130.715	R3HDM2
NM_145059	3.53808	up	222.016	62.7505	FUK
CR456537	3.53501	up	547.876	154.986	PCQAP
NM_001001561	3.52146	up	448.303	127.306	GGA1
NM_025260	3.52089	up	205.737	58.4332	C6orf25
NM_052848	3.51613	up	374.932	106.632	CCDC97
BC063447	3.5103	up	183.665	52.3217	CTDP1
NM_022374	3.49998	up	393.115	112.319	ARL6IP2
NM_020350	3.49275	up	523.771	149.959	AGTRAP
AY129020	3.4852	up	245.986	70.5801	GLI4
XM_370883	3.48132	up	249.912	71.7866	LOC388148
NM_007067	3.47316	up	352.219	101.412	MYST2
NM_012388	3.46441	up	369.472	106.648	PLDN
NM_001012762	3.45304	up	348.161	100.827	LOC348180
NM_001032730	3.45175	up	616.711	178.666	USP48
NM_005555	3.44628	up	211.887	61.4827	KRT6B
AK023348	3.44581	up	1058.46	307.172	GRN
L27745	3.42863	up	353.605	103.133	CACNA1E
NM_032440	3.42285	up	292.296	85.3955	MLR2
AF124438	3.4209	up	618.349	180.756	EHF
NM_182760	3.41741	up	228.333	66.8148	SUMF1
NM_001039667	3.41392	up	175.201	51.3195	ANGPTL4
BC011569	3.40808	up	850.255	249.482	UBE2G2
NM_144780	3.39965	up	254.763	74.9381	DEGS1
XM_290944	3.39852	up	276.512	81.3626	PLEKHM2
NM_001127	3.36155	up	566.894	168.64	AP1B1
AB107353	3.34841	up	481.936	143.93	RKHD1
NM_024074	3.34773	up	167.906	50.155	TMEM38A
XM_927884	3.34644	up	478.789	143.074	LOC653522
XM_933211	3.34429	up	308.497	92.2458	LOC645858
NM_001025300	3.34048	up	240.601	72.0259	RAB12
BC080622	3.34024	up	177.017	52.9953	MC1R
AK129545	3.33738	up	338.388	101.393	N/A
NM_004293	3.33682	up	322.781	96.7329	GDA
XM_934054	3.3308	up	232.523	69.8098	LOC284701
NM_015431	3.32873	up	171.211	51.4342	TRIM58
BC056257	3.31612	up	353.33	106.549	AP3M2
NM_153260	3.31336	up	210.073	63.4017	LRRC57
BC005164	3.3104	up	194.459	58.7417	ISG20L1
BC046246	3.30325	up	227.724	68.9395	JARID2
NM_020889	3.29397	up	178.106	54.0704	PHF12
BC011707	3.29371	up	269.562	81.8414	NRBF2
AB209546	3.28109	up	164.812	50.2308	ZNF747
AK131309	3.27405	up	249.178	76.1068	ZSCAN2
NM_005698	3.27131	up	859.703	262.801	SCAMP3
NM_080764	3.27066	up	267.925	81.9178	SUHW2
BC001886	3.26902	up	1782.26	545.197	RRM2
BC043388	3.26111	up	308.692	94.6584	PPP1R3B
BC012084	3.26048	up	644.908	197.795	PCTP
NM_018322	3.2529	up	1174.99	361.213	C6orf64
NM_016526	3.24924	up	269.972	83.0876	BET1L
NM_198467	3.24858	up	181.842	55.9757	RSBN1L
NM_017952	3.22222	up	354.659	110.067	FLJ20758
NM_024910	3.21945	up	389.321	120.928	FLJ12700
XM_496394	3.21811	up	211.734	65.7944	N/A
NM_024105	3.21318	up	201.77	62.7947	ALG12
AL831885	3.20993	up	241.418	75.2097	N/A
BC032478	3.2017	up	189.819	59.287	MAP2K3
NM_001005409	3.19639	up	210.58	65.8808	SF3A1
BC093070	3.19621	up	521.133	163.047	ASRGL1
BC051911	3.19433	up	212.196	66.429	C13orf24
NM_003386	3.19381	up	201.77	63.1754	ZAN
AK125935	3.19209	up	282.612	88.5353	N/A
CR749248	3.18851	up	233.952	73.3736	N/A
BC071958	3.18344	up	220.441	69.2461	NOC4L
AB012614	3.18026	up	277.247	87.1774	PER2
XM_930041	3.17935	up	273.567	86.0452	LOC647044
BC023623	3.17803	up	233.184	73.3736	FLJ36888
NM_003984	3.17059	up	202.768	63.9529	SLC13A2
NM_014225	3.15699	up	420.58	133.222	PPP2R1A
NM_183040	3.15284	up	208.504	66.1321	DTNBP1
NM_020342	3.15214	up	173.982	55.1948	SLC39A10
XM_931864	3.15076	up	236.787	75.1521	PLEKHA2
AK024009	3.14915	up	223.213	70.8803	PCNT
BC104953	3.14761	up	158.023	50.2042	C15orf27
AB001328	3.14604	up	326.004	103.624	SLC15A1
NM_005627	3.14268	up	446.266	142.002	SGK
NM_004901	3.1424	up	289.492	92.1247	ENTPD4
NM_024845	3.13863	up	291.193	92.7771	FLJ14154
AK001324	3.13572	up	192.2	61.2938	MLSTD1
AJ313524	3.13402	up	165.843	52.917	7A5
BC093079	3.12008	up	395.986	126.915	DTX2
NM_024900	3.11688	up	314.224	100.814	PHF17
BC105808	3.11466	up	225.904	72.5291	RCP9
NM_014431	3.1073	up	2176.11	700.322	KIAA1274
BC050602	3.10693	up	156.813	50.4719	HIST1H2AC
AB007870	3.10558	up	392.217	126.294	NUPL1
AF116626	3.10555	up	815.193	262.496	N/A
NM_152675	3.10294	up	191.529	61.725	CCDC57
XM_932373	3.1022	up	442.046	142.494	DKFZP686M0199
XM_927513	3.09893	up	170.113	54.8941	LOC644352
BC018529	3.09675	up	351.178	113.402	LRCH4
NM_017818	3.08816	up	1908.03	617.851	WDR8
NM_153742	3.08707	up	313.007	101.393	CTH
NM_182724	3.08326	up	160.688	52.1164	CREM
NM_018138	3.07819	up	315.933	102.636	TBCCD1
NM_033658	3.07808	up	155.673	50.5746	DRD3
NM_013250	3.07358	up	185.418	60.3264	ZNF215
XM_926065	3.07173	up	206.897	67.3551	LOC642581
NM_024952	3.06053	up	293.534	95.9094	C14orf159
NM_005706	3.0576	up	828.596	270.996	TSSC4
AK128371	3.05292	up	162.028	53.073	N/A
NM_021003	3.05232	up	392.431	128.568	PPM1A
NM_014820	3.04398	up	155.11	50.9563	TOMM70A
BC099843	3.0439	up	233.677	76.769	RP6-213H19.1
XM_291816	3.04338	up	158.308	52.0171	OTOG
BC073841	3.04293	up	192.22	63.1696	KLC3
BC001104	3.04089	up	274.581	90.2963	NUPL1
BC000566	3.03616	up	341.997	112.641	RABL4
AK074906	3.02952	up	187.21	61.7954	CARD10
NM_001738	3.02669	up	187.434	61.9271	CA1
BC104992	3.02665	up	372.602	123.107	KIAA1033
U81380	3.02599	up	192.605	63.6504	IL13RA1
NM_001040074	3.02586	up	151.57	50.0917	LOC651769
NM_001424	3.02005	up	292.227	96.7622	EMP2
BC071603	3.01697	up	593.703	196.788	FLJ20582
XM_933300	3.01399	up	190.497	63.2041	WHDC1
XM_931883	3.01051	up	163.021	54.1506	DDX12
NM_004475	3.00499	up	1521.33	506.265	FLOT2
AK022913	3.00391	up	424.936	141.461	USP36
XM_044434	2.99885	up	162.927	54.3299	KIAA1458
NM_014698	2.99732	up	357.378	119.232	TMEM63A
NM_014749	2.99688	up	179.81	59.999	KIAA0586

## Sheet: down
SEQ_ID	Absolute Fold change ([VASH2] vs [WT])	Regulation ([VASH2] vs [WT])	[VASH2] (normalized)	[WT] (normalized)	GENE_NAME
CR627424	0.153525	down	52.5137	342.052	FLJ20125
BC064491	0.155177	down	56.0954	361.493	N/A
BC022098	0.155535	down	100.575	646.637	N/A
XM_931584	0.158423	down	123.525	779.713	LOC643497
XM_932405	0.169013	down	80.6215	477.013	LOC653840
XM_934356	0.169659	down	79.9077	470.991	LOC647097
BC112120	0.179075	down	53.1592	296.855	LMX1B
BC066592	0.17922	down	59.5202	332.107	CUTL1
AF258566	0.187516	down	55.3856	295.365	UBE1
NM_004877	0.193932	down	120.792	622.854	GMFG
XM_376618	0.19574	down	60.4572	308.865	LOC401356
BC012503	0.206748	down	54.1185	261.761	MITF
NM_001040067	0.207596	down	50.9293	245.328	LOC647353
NM_177483	0.214235	down	50.592	236.152	GPLD1
NM_005568	0.216263	down	58.5268	270.628	LHX1
NM_001175	0.220319	down	72.1783	327.608	ARHGDIB
NM_002709	0.221356	down	140.718	635.71	PPP1CB
NM_153328	0.221898	down	78.5861	354.154	RBBP9
AY224601	0.222905	down	103.871	465.986	IFT20
NM_005601	0.225171	down	87.4636	388.431	NKG7
NM_002341	0.226119	down	235.212	1040.21	LTB
NM_015252	0.230938	down	58.839	254.782	EHBP1
XM_934619	0.231116	down	57.8545	250.327	LOC284577
NM_207365	0.233208	down	59.1196	253.506	AADACL2
NM_001609	0.234214	down	161.41	689.157	ACADSB
BC001443	0.234695	down	1113.16	4743.01	SLC9A3R1
BC073977	0.234943	down	54.3898	231.502	HLA-DQA1
AY423443	0.236094	down	85.6544	362.797	BCL2L11
BC098123	0.236331	down	79.1158	334.767	VCX
XM_933292	0.2365	down	52.7925	223.224	LOC653361
XM_934567	0.236953	down	81.6822	344.718	LOC653539
NM_005449	0.237615	down	57.3547	241.377	FAIM3
NM_198699	0.23806	down	85.6205	359.659	KRTAP10-12
NM_031281	0.239009	down	108.234	452.844	FCRL5
XM_926997	0.241397	down	393.614	1630.57	LOC643698
BC024229	0.241467	down	51.5452	213.467	PTGER3
NM_014033	0.241915	down	53.0799	219.416	METTL7A
BC109230	0.24295	down	54.8296	225.683	LHX5
XM_374836	0.247084	down	54.429	220.286	LOC399815
AY168921	0.247652	down	55.8515	225.524	SMG6
NM_007102	0.248011	down	62.5053	252.026	GUCA2B
XM_934911	0.248255	down	58.9405	237.419	RP5-821D11.2
AB071195	0.248276	down	54.4595	219.351	BCL2L11
NM_001311	0.249697	down	79.8745	319.886	CRIP1
NM_138465	0.250611	down	51.9474	207.283	GLI4
NM_198284	0.25107	down	1024.02	4078.62	LOC349114
AK128082	0.251155	down	75.7072	301.436	N/A
AK026312	0.253218	down	214.969	848.948	FLJ22659
BC036360	0.25372	down	50.253	198.065	CHAD
BC009200	0.254391	down	84.822	333.432	ARHGDIB
NM_020199	0.257433	down	113.21	439.766	C5orf15
BC101150	0.258003	down	68.7575	266.499	KRTAP1-3
NM_005411	0.25934	down	53.431	206.027	SFTPA1
NM_018722	0.260015	down	67.035	257.812	KCNQ1DN
BC056865	0.261453	down	54.1033	206.933	MPP3
AY223901	0.263065	down	194.58	739.666	DAOA
BC013297	0.26342	down	162.828	618.132	CD7
AK128575	0.263592	down	61.7256	234.171	CCDC78
AK129684	0.264043	down	82.6967	313.194	LSP1
XM_293090	0.264236	down	101.771	385.151	SH3MD4
XM_933429	0.26428	down	79.2465	299.858	SLC22A10
XM_933240	0.264838	down	115.419	435.811	LOC645885
NM_180991	0.266134	down	79.3431	298.132	SLCO4C1
NM_003654	0.266212	down	107.519	403.883	CHST1
NM_002985	0.267682	down	95.8638	358.126	CCL5
NM_203311	0.269404	down	58.1248	215.753	CSAG3A
BC018749	0.269629	down	96.852	359.204	IGLV2-14
NM_001425	0.270145	down	178.227	659.746	EMP3
NM_001018677	0.271581	down	827.736	3047.84	FNTA
NM_001031680	0.273998	down	89.7952	327.722	RUNX3
NM_052972	0.274951	down	97.0015	352.796	LRG1
AK123839	0.275986	down	189.508	686.658	N/A
NM_005252	0.276016	down	58.5631	212.173	FOS
XM_377136	0.276834	down	53.8326	194.458	LOC401650
NM_004669	0.27771	down	124.691	448.998	CLIC3
NM_032107	0.27917	down	97.2883	348.491	L3MBTL
NM_001525	0.279919	down	53.5832	191.424	HCRTR1
BC089414	0.280046	down	193.883	692.325	IGLC1
XM_927225	0.281124	down	74.527	265.103	ATP13A3
XM_932374	0.281678	down	79.9167	283.717	LOC644783
BC020543	0.282301	down	58.5612	207.442	CARKL
NM_178520	0.282826	down	56.0812	198.289	TMEM105
NM_002122	0.283455	down	53.2176	187.747	HLA-DQA1
NM_001004319	0.283553	down	66.726	235.321	VHLL
NM_006042	0.285936	down	93.8448	328.202	HS3ST3A1
NM_012155	0.286492	down	158.332	552.656	EML2
NM_021602	0.286915	down	133.03	463.656	CD79B
NM_001033507	0.289302	down	67.3679	232.864	LMX1A
BC101647	0.290075	down	50.6514	174.615	SEMA7A
XM_926887	0.290607	down	61.3069	210.962	LOC643582
NM_001033081	0.29138	down	76.7067	263.253	MYCL1
NM_152382	0.293059	down	72.6999	248.072	FLJ37953
XM_929626	0.293394	down	58.9245	200.837	LOC646680
NM_005335	0.294468	down	254.529	864.369	HCLS1
AK125938	0.294675	down	51.8424	175.931	FLJ43950
BC062335	0.296898	down	89.1098	300.136	N/A
BC006101	0.297019	down	145.402	489.538	POU2F2
BC093884	0.297778	down	71.3961	239.763	RNF122
AF370407	0.29802	down	79.7726	267.675	N/A
NM_006991	0.298631	down	144.966	485.435	ZNF197
NM_000519	0.299463	down	120.984	404.002	HBD
NM_145036	0.299988	down	104.054	346.86	CCDC46
BC057852	0.300249	down	199.556	664.635	CMTM1
NM_057088	0.300414	down	162.517	540.977	KRT3
NM_020771	0.30073	down	58.3416	194	HACE1
XM_929402	0.300777	down	83.751	278.448	LOC646481
NM_181269	0.300851	down	60.8369	202.216	CMTM1
NM_005320	0.300874	down	123.891	411.771	HIST1H1D
NM_000501	0.301209	down	90.1208	299.197	ELN
XM_928845	0.301952	down	72.8685	241.325	LOC645864
BC096108	0.302174	down	292.909	969.339	SPRR2A
NM_020996	0.302224	down	50.0266	165.528	FGF6
XM_497367	0.302892	down	88.6953	292.828	LOC390386
NM_001335	0.302986	down	50.8788	167.925	CTSW
AF212234	0.303046	down	69.1119	228.057	PECR
AJ617628	0.303107	down	61.7498	203.722	SYT16
NM_020152	0.303555	down	50.4162	166.086	C21orf7
BC033827	0.303627	down	144.491	475.882	HLA-DRB1
BC073797	0.303661	down	52.8322	173.984	TRBC1
BC107149	0.305289	down	111.021	363.658	N/A
NM_003259	0.305599	down	67.6127	221.246	ICAM5
NM_080877	0.305759	down	64.2019	209.975	SLC34A3
AK126742	0.305773	down	54.8331	179.326	N/A
BC093815	0.305931	down	85.8986	280.778	PCDH18
AB096943	0.306137	down	173.746	567.542	KRTAP19-1
NM_001013728	0.306789	down	54.6993	178.296	RP11-255A11.18
NM_005608	0.307255	down	83.7524	272.583	PTPRCAP
NM_058180	0.307494	down	65.3743	212.604	C21orf58
NM_152393	0.307765	down	56.0921	182.256	KBTBD5
BC035384	0.30782	down	50.2965	163.396	TRY1
BC109047	0.307971	down	57.6906	187.325	N/A
XM_209489	0.308774	down	105.579	341.929	LOC285141
NM_001033604	0.309094	down	67.0588	216.953	PTHB1
NM_144719	0.309782	down	52.1961	168.493	CCDC13
NM_052841	0.310504	down	74.0175	238.379	TSSK3
XM_496030	0.310853	down	62.655	201.558	LOC440226
BC012919	0.310866	down	53.3235	171.532	KLF7
BC024289	0.310924	down	299.929	964.638	N/A
BC033577	0.311992	down	80.9901	259.59	KCNK4
AK124005	0.312155	down	74.4133	238.386	NDRG4
AK123509	0.31258	down	83.1171	265.906	N/A
XM_173015	0.312594	down	61.8823	197.964	LOC256483
NM_138709	0.312597	down	52.0384	166.471	DAB2IP
NM_153330	0.313487	down	500.933	1597.94	DNAJB8
NM_080430	0.314448	down	111.811	355.578	SELM
NM_006137	0.314556	down	219.452	697.655	CD7
XM_933174	0.314714	down	73.1607	232.467	FLJ41352
NM_031950	0.314995	down	105.715	335.609	KSP37
NM_002844	0.315701	down	61.5311	194.903	PTPRK
XM_926253	0.316058	down	231.231	731.608	LOC642861
NM_153609	0.316828	down	70.6857	223.104	TMPRSS6
L15409	0.317224	down	71.399	225.074	VHL
AB188496	0.317684	down	58.6978	184.768	TTYH1
BC071804	0.318405	down	191.393	601.098	IGLC2
NM_000106	0.318438	down	82.2833	258.396	CYP2D6
BC012026	0.31933	down	62.7428	196.482	N/A
BC069330	0.320267	down	471.43	1471.99	LTB
NM_001005922	0.320576	down	276.529	862.6	KRTAP5-1
BC030978	0.321364	down	536.733	1670.17	SLC22A2
BC103692	0.321811	down	73.7363	229.129	FMN1
BC064496	0.322324	down	196.398	609.321	IGHG1
NM_014283	0.322335	down	72.7318	225.64	C1orf9
NM_002890	0.322816	down	75.2806	233.2	RASA1
BC041829	0.32327	down	58.6978	181.575	C17orf39
XM_929341	0.323516	down	177.248	547.881	LOC653738
NM_003738	0.323825	down	88.5952	273.59	PTCH2
NM_001189	0.323858	down	68.7973	212.43	BAPX1
BC034629	0.324434	down	50.1418	154.551	LYPD4
XM_928918	0.324758	down	478.041	1471.99	LOC645951
NM_003536	0.324871	down	60.3277	185.697	HIST1H3H
BC098247	0.325018	down	90.3619	278.021	TUBAL3
NM_001719	0.325075	down	125.791	386.959	BMP7
AK128478	0.325493	down	133.061	408.799	N/A
BC047310	0.326026	down	194.489	596.545	LOC346653
AF116677	0.326387	down	58.3689	178.834	N/A
XM_930224	0.326997	down	56.7382	173.513	LOC647190
NM_080735	0.327136	down	117.729	359.879	WFDC2
NM_001001709	0.327543	down	104.475	318.966	FLJ45537
XM_933400	0.327985	down	72.7302	221.749	LOC646099
AJ242655	0.329604	down	98.8487	299.901	NCKIPSD
AB075848	0.33008	down	61.5311	186.413	AKNA
NM_022718	0.330325	down	57.8715	175.196	MMP25
BC007565	0.330621	down	97.7148	295.55	PLCG2
NM_014960	0.330737	down	105.034	317.576	ARSG
XM_934067	0.331301	down	157.511	475.431	LOC644529
XM_928213	0.331668	down	93.8621	283.001	LOC645178
XM_927327	0.33187	down	60.7015	182.907	LOC644100
BC080180	0.332507	down	359.269	1080.49	GMFG
BC035371	0.332583	down	146.01	439.019	HSPC047
XM_927460	0.332708	down	113.75	341.891	LOC644284
BC035166	0.333101	down	85.3724	256.296	EIF4E
NM_001014442	0.333394	down	151.744	455.149	PCOTH
